# Supplementary material for: MVI-targeted carbon-ion radiotherapy combined with immunotherapy for advanced hepatocellular carcinoma: Phase Ib DEPARTURE trial
Source: JHEP Rep. 2026 Feb 5;8(5):101765. doi: 10.1016/j.jhepr.2026.101765 (PMC13054414; doi:10.1016/j.jhepr.2026.101765)
Supplement: Multimedia component 4 [file mmc4.zip]

Archive with 8 entries (7 files):
- ClinicalTrial/
- ClinicalTrial/consort-checklist_20260121_2215.pdf
- ClinicalTrial/CONSORT_flow_diagram_20260121.tiff
- ClinicalTrial/IRB_approval_ChibaUniv_20210317.pdf
- ClinicalTrial/IRB_approval_QSThospital_20210330.pdf
- ClinicalTrial/patient information sheet.pdf
- ClinicalTrial/Protocol.pdf
- ClinicalTrial/SAP_ver.1.0.pdf
